# Supplementary material for: Evaluating the relationship between binge drinking rates and a replicable measure of U.S. state alcohol policy environments
Source: PLoS One. 2019 Jun 25;14(6):e0218718. doi: 10.1371/journal.pone.0218718 (PMC6592603; doi:10.1371/journal.pone.0218718)
Supplement: S1 Data — (XLSX) [file pone.0218718.s005.xlsx]

## Sheet: Sheet1
state	fips	year	saps_score
Alabama	1	2004	47.2427
Alaska	2	2004	37.4785
Arizona	4	2004	43.0344
Arkansas	5	2004	35.7918
California	6	2004	39.433
Colorado	8	2004	34.5591
Connecticut	9	2004	38.9524
Delaware	10	2004	43.2817
Florida	12	2004	36.1938
Georgia	13	2004	41.7163
Hawaii	15	2004	27.1554
Idaho	16	2004	38.2114
Illinois	17	2004	47.6442
Indiana	18	2004	35.7525
Iowa	19	2004	32.1054
Kansas	20	2004	45.0717
Kentucky	21	2004	38.1035
Louisiana	22	2004	35.725
Maine	23	2004	37.1305
Maryland	24	2004	38.5684
Massachusetts	25	2004	38.4929
Michigan	26	2004	41.5475
Minnesota	27	2004	38.9758
Mississippi	28	2004	19.6502
Missouri	29	2004	30.9096
Montana	30	2004	27.3906
Nebraska	31	2004	38.6208
Nevada	32	2004	25.0357
New Hampshire	33	2004	46.1362
New Jersey	34	2004	43.0645
New Mexico	35	2004	40.1044
New York	36	2004	43.3624
North Carolina	37	2004	46.9761
North Dakota	38	2004	26.3511
Ohio	39	2004	44.1882
Oklahoma	40	2004	40.2779
Oregon	41	2004	55.2748
Pennsylvania	42	2004	48.583
Rhode Island	44	2004	34.0181
South Carolina	45	2004	34.5069
South Dakota	46	2004	38.894
Tennessee	47	2004	50.9107
Texas	48	2004	34.4635
Utah	49	2004	58.4569
Vermont	50	2004	38.5082
Virginia	51	2004	34.7504
Washington	53	2004	55.6832
West Virginia	54	2004	36.9702
Wisconsin	55	2004	34.9447
Wyoming	56	2004	17.213
Alabama	1	2005	47.1981
Alaska	2	2005	39.4801
Arizona	4	2005	42.9776
Arkansas	5	2005	35.7884
California	6	2005	42.1421
Colorado	8	2005	37.4873
Connecticut	9	2005	38.9331
Delaware	10	2005	43.2621
Florida	12	2005	36.1265
Georgia	13	2005	41.6661
Hawaii	15	2005	27.0747
Idaho	16	2005	38.1603
Illinois	17	2005	47.6061
Indiana	18	2005	38.0843
Iowa	19	2005	32.067
Kansas	20	2005	45.0685
Kentucky	21	2005	38.7285
Louisiana	22	2005	36.1464
Maine	23	2005	37.1126
Maryland	24	2005	38.5404
Massachusetts	25	2005	38.4121
Michigan	26	2005	41.538
Minnesota	27	2005	38.9758
Mississippi	28	2005	19.5966
Missouri	29	2005	30.8948
Montana	30	2005	27.3715
Nebraska	31	2005	38.5792
Nevada	32	2005	30.3083
New Hampshire	33	2005	46.1129
New Jersey	34	2005	43.02
New Mexico	35	2005	40.0452
New York	36	2005	43.3288
North Carolina	37	2005	46.9417
North Dakota	38	2005	26.3302
Ohio	39	2005	42.6696
Oklahoma	40	2005	41.9869
Oregon	41	2005	55.2573
Pennsylvania	42	2005	48.575
Rhode Island	44	2005	35.6614
South Carolina	45	2005	34.4393
South Dakota	46	2005	40.212
Tennessee	47	2005	52.2242
Texas	48	2005	34.438
Utah	49	2005	59.2604
Vermont	50	2005	38.5219
Virginia	51	2005	34.2631
Washington	53	2005	55.6591
West Virginia	54	2005	36.9456
Wisconsin	55	2005	34.9116
Wyoming	56	2005	17.1951
Alabama	1	2006	47.1555
Alaska	2	2006	40.5077
Arizona	4	2006	43.1586
Arkansas	5	2006	41.0792
California	6	2006	43.0065
Colorado	8	2006	43.8098
Connecticut	9	2006	40.2721
Delaware	10	2006	43.2433
Florida	12	2006	39.2359
Georgia	13	2006	41.6181
Hawaii	15	2006	31.1899
Idaho	16	2006	37.9364
Illinois	17	2006	48.4745
Indiana	18	2006	43.7415
Iowa	19	2006	32.0302
Kansas	20	2006	45.0654
Kentucky	21	2006	38.701
Louisiana	22	2006	36.1166
Maine	23	2006	37.0955
Maryland	24	2006	40.3236
Massachusetts	25	2006	40.0153
Michigan	26	2006	41.529
Minnesota	27	2006	38.9758
Mississippi	28	2006	19.5453
Missouri	29	2006	37.3333
Montana	30	2006	33.8658
Nebraska	31	2006	38.5393
Nevada	32	2006	34.4362
New Hampshire	33	2006	46.0906
New Jersey	34	2006	42.9774
New Mexico	35	2006	40.8288
New York	36	2006	43.3323
North Carolina	37	2006	46.9088
North Dakota	38	2006	26.3102
Ohio	39	2006	42.5353
Oklahoma	40	2006	44.2326
Oregon	41	2006	55.2406
Pennsylvania	42	2006	48.5673
Rhode Island	44	2006	36.9384
South Carolina	45	2006	34.3745
South Dakota	46	2006	40.1742
Tennessee	47	2006	51.4468
Texas	48	2006	34.6489
Utah	49	2006	58.3848
Vermont	50	2006	39.3752
Virginia	51	2006	36.4288
Washington	53	2006	55.6362
West Virginia	54	2006	36.922
Wisconsin	55	2006	34.8682
Wyoming	56	2006	21.8469
Alabama	1	2007	43.333
Alaska	2	2007	40.4676
Arizona	4	2007	43.1065
Arkansas	5	2007	41.0761
California	6	2007	42.9676
Colorado	8	2007	45.4785
Connecticut	9	2007	42.7696
Delaware	10	2007	47.1684
Florida	12	2007	39.178
Georgia	13	2007	41.572
Hawaii	15	2007	33.9394
Idaho	16	2007	38.2817
Illinois	17	2007	48.4395
Indiana	18	2007	44.4959
Iowa	19	2007	31.995
Kansas	20	2007	51.8972
Kentucky	21	2007	40.4847
Louisiana	22	2007	36.0881
Maine	23	2007	37.0791
Maryland	24	2007	41.1382
Massachusetts	25	2007	40.3936
Michigan	26	2007	41.5203
Minnesota	27	2007	41.4968
Mississippi	28	2007	19.4961
Missouri	29	2007	37.5871
Montana	30	2007	37.0157
Nebraska	31	2007	38.5011
Nevada	32	2007	34.5513
New Hampshire	33	2007	49.4305
New Jersey	34	2007	43.1043
New Mexico	35	2007	40.7744
New York	36	2007	45.0164
North Carolina	37	2007	53.6984
North Dakota	38	2007	26.2909
Ohio	39	2007	42.9458
Oklahoma	40	2007	46.1351
Oregon	41	2007	55.2245
Pennsylvania	42	2007	48.56
Rhode Island	44	2007	36.8809
South Carolina	45	2007	34.7831
South Dakota	46	2007	40.1379
Tennessee	47	2007	51.4065
Texas	48	2007	34.6255
Utah	49	2007	60.4618
Vermont	50	2007	39.3877
Virginia	51	2007	36.8899
Washington	53	2007	55.6141
West Virginia	54	2007	36.8994
Wisconsin	55	2007	34.8381
Wyoming	56	2007	24.9818
Alabama	1	2008	43.2938
Alaska	2	2008	40.6964
Arizona	4	2008	46.7178
Arkansas	5	2008	40.7541
California	6	2008	43.107
Colorado	8	2008	45.4672
Connecticut	9	2008	42.7526
Delaware	10	2008	47.1512
Florida	12	2008	39.1225
Georgia	13	2008	41.5278
Hawaii	15	2008	33.8683
Idaho	16	2008	38.2367
Illinois	17	2008	49.7633
Indiana	18	2008	44.5142
Iowa	19	2008	33.4317
Kansas	20	2008	51.8943
Kentucky	21	2008	40.4594
Louisiana	22	2008	35.0803
Maine	23	2008	37.0634
Maryland	24	2008	38.6743
Massachusetts	25	2008	40.3225
Michigan	26	2008	41.512
Minnesota	27	2008	44.438
Mississippi	28	2008	19.4489
Missouri	29	2008	37.574
Montana	30	2008	36.9989
Nebraska	31	2008	43.0459
Nevada	32	2008	34.6618
New Hampshire	33	2008	49.6452
New Jersey	34	2008	43.0613
New Mexico	35	2008	40.7223
New York	36	2008	43.3389
North Carolina	37	2008	53.6683
North Dakota	38	2008	26.2725
Ohio	39	2008	42.9055
Oklahoma	40	2008	46.1031
Oregon	41	2008	55.6797
Pennsylvania	42	2008	48.5529
Rhode Island	44	2008	37.5317
South Carolina	45	2008	43.4388
South Dakota	46	2008	40.1032
Tennessee	47	2008	51.3678
Texas	48	2008	36.5638
Utah	49	2008	60.413
Vermont	50	2008	39.1644
Virginia	51	2008	37.0253
Washington	53	2008	55.593
West Virginia	54	2008	36.8777
Wisconsin	55	2008	34.8092
Wyoming	56	2008	24.966
Alabama	1	2009	43.2308
Alaska	2	2009	46.5233
Arizona	4	2009	46.652
Arkansas	5	2009	37.3153
California	6	2009	43.2187
Colorado	8	2009	38.7214
Connecticut	9	2009	43.6217
Delaware	10	2009	47.4209
Florida	12	2009	39.0474
Georgia	13	2009	41.4605
Hawaii	15	2009	33.776
Idaho	16	2009	38.1755
Illinois	17	2009	50.2908
Indiana	18	2009	44.6722
Iowa	19	2009	33.5404
Kansas	20	2009	51.8321
Kentucky	21	2009	40.4177
Louisiana	22	2009	35.4902
Maine	23	2009	37.8696
Maryland	24	2009	38.6309
Massachusetts	25	2009	40.4319
Michigan	26	2009	41.4856
Minnesota	27	2009	44.438
Mississippi	28	2009	19.3809
Missouri	29	2009	39.2283
Montana	30	2009	36.9747
Nebraska	31	2009	42.4573
Nevada	32	2009	34.7998
New Hampshire	33	2009	50.0682
New Jersey	34	2009	43.0007
New Mexico	35	2009	40.7112
New York	36	2009	43.3599
North Carolina	37	2009	53.7587
North Dakota	38	2009	26.2341
Ohio	39	2009	42.8491
Oklahoma	40	2009	46.0543
Oregon	41	2009	55.6575
Pennsylvania	42	2009	48.5284
Rhode Island	44	2009	37.7274
South Carolina	45	2009	44.1913
South Dakota	46	2009	40.0531
Tennessee	47	2009	49.3499
Texas	48	2009	36.5234
Utah	49	2009	64.1543
Vermont	50	2009	39.1565
Virginia	51	2009	39.92
Washington	53	2009	55.5528
West Virginia	54	2009	36.8387
Wisconsin	55	2009	34.7666
Wyoming	56	2009	24.9374
